# Supplementary material for: Cross-cultural adaptation of Chinese international students: Effects of distant and close support-seeking
Source: Front Psychol. 2023 Mar 30;14:1133487. doi: 10.3389/fpsyg.2023.1133487 (PMC10098087; doi:10.3389/fpsyg.2023.1133487)
Supplement: Supplementary file 1 [file Data_Sheet_1.xlsx]

## Sheet: Study1_final data
Age	Gender	residence	Language	size_network	CN_OR	JPN_OR	CN_Emo	CN_Ins	JP_Emo	JP_Ins	psycho	sociocultural
29	1	68	3	0	6.75	2.5	3	3	3	3	4.4	4
35	1	132	4.5	0	6.25	2.5	2	2.5	2	3	4.8	5.33333
31	0	116	5	0	6	6	4	4	4	4	5.2	5.58333
25	0	26	4	1	6.25	3.25	5	5	5	5	1.3	2.33333
25	0	37	3	1	5.5	4.5	4	4	4	3.5	4.6	4.25
22	0	1	3	1	6.25	5.5	4	3.5	3	3.5	4.9	4.33333
23	0	16	3.5	1	5.5	4.5	4	4	2	3	3.2	4.66667
23	0	1	1	1	3.75	4.75	4.5	4.5	5	4.5	5.9	5.5
22	0	14	2.5	1	6	4.75	3	4.5	2	2	5.4	6.08333
28	0	26	4	1	3.75	4.25	2.5	2	2.5	2	4.5	5.91667
23	0	1	2.5	1	5.5	3.75	3	3	3	3	5.2	5.25
22	1	12	3	1	5.75	3	1.5	1.5	1	1.5	3.7	3.41667
25	1	36	4	1	5.5	4.75	2.5	2	4.5	4	5.4	5.25
26	0	38	3	1	4.5	3.75	4	4	3.5	4	4.9	4.41667
26	1	39	2	1	2.5	3.25	2	1	4	2.5	5.3	5.08333
30	0	37	3	1	5.75	4.25	3.5	2.5	3.5	3	4.9	5.08333
23	0	17	3	1	6.5	4.5	4	4	1	2.5	3.4	4.25
25	0	41	3.5	1	6	3.25	3	3	2	2	3.2	5.16667
24	0	13	2.5	1	5.5	4	4	3	2	3	4.5	3.33333
23	1	17	3.5	1	6.75	5.25	5	4	5	5	5.8	5.66667
23	0	14	2.5	1	6.25	5.5	1.5	1	4	4	4.5	2.75
21	0	38	3.5	1	5.75	4.25	5	5	1.5	1.5	1.3	2.58333
26	0	14	1.5	1	6	4.5	4.5	3	2.5	4	4.6	3.75
23	0	25	1.5	1	5	4	4	4	4	4	3.9	4.5
25	1	26	5	1	7	3.75	3.5	2.5	3	2.5	2.6	5.5
23	1	14	1.5	1	5.75	5.75	2	2	4.5	5	4.1	6.5
24	0	19	3	1	6	4.5	3	3	3	3	4.8	5
30	0	15	3	1	3.75	2.25	2.5	2.5	2	2	3.4	4.08333
28	0	46	4	1	3.5	3	2	2	2.5	4	6.1	6.25
23	0	27	2.5	1	5	4.5	2	4	3	3	4.2	5.91667
26	1	48	4	1	3.25	4	1	1	1	1	5.2	6.75
23	1	13	3.5	1	5.5	5.25	2.5	2	3	2	4.7	5.25
25	0	26	4	1	3.75	4.75	4.5	2	2.5	3.5	2.8	5.66667
24	0	21	2.5	1	4	3.5	3.5	4	3	4	4.9	5
23	1	29	3	1	1	4.5	2	2	1	1	5.6	4.91667
28	0	99	4.5	1	6.25	1.75	2	1	1.5	1	3.7	3.83333
28	0	39	4	1	5.5	5.25	4	4	3	3	4.8	5.58333
23	0	16	3.5	1	6.75	2	4.5	4	2	2	1.5	3.25
25	0	20	4	1	6.25	4.25	4	2	3	2	2.4	5.41667
23	0	14	1	1	5.5	2.25	4	3	4	5	3.3	3.16667
24	0	13	2.5	1	5.5	4	4	3	2	3	4.5	3.33333
29	1	14	2.5	2	3.25	4.5	2.5	1	2	1.5	3.4	4.83333
25	0	39	3.5	2	5.25	3.5	2.5	2	2	1.5	3.8	3.66667
29	0	1	2	2	4	4.5	3.5	4	3	3	6	5.75
28	0	85	2.5	2	6.25	5.25	3.5	3	2	2	4.2	4.16667
28	1	47	2	2	4.25	5.5	3	3	1	1	3.2	4.16667
23	0	1	3	2	6.5	5.25	5	5	3	2.5	3.1	4
28	1	50	3.5	2	6.25	4	3.5	2.5	3	3.5	3.6	4.5
23	1	15	2	2	4	3.25	4	2	3	2	5.1	6
23	0	14	3.5	2	6.5	3.75	5	3.5	2.5	4	3.5	5.16667
25	0	24	3	2	5.75	4	3.5	4.5	2.5	3	3.9	4.5
24	0	14	3	2	4	4.75	4	2.5	2	2.5	4	4.25
23	0	14	1	2	5.25	5	3.5	3.5	3	3.5	4.5	4.08333
23	1	1	5	2	6	2.75	3.5	3.5	3.5	3.5	5.2	5.25
24	0	39	3	2	5	4	3	3	3	3	3.2	4.08333
23	1	12	2	2	6.5	5	1	1	5	5	5.5	4.83333
26	0	29	3.5	2	5	5.75	4	3.5	3	3	3.9	5.08333
27	0	50	2.5	2	5	2.75	2.5	2	2.5	3	3.1	3.5
26	0	100	4	2	3.25	6.5	1	1.5	4.5	5	6.7	5.25
23	0	14	2.5	2	3	3.25	4.5	4.5	1.5	1.5	3.3	4.75
23	1	25	5	2	5	6	2	5	2.5	5	5	5.5
23	0	14	4	2	6.25	3.5	4.5	1	4	2.5	4.6	5.83333
25	1	50	3	2	4.25	4.25	4	2.5	2	3	3.2	4.16667
26	1	24	4	2	7	3	2.5	3	3	4	3.1	3.83333
24	0	26	2	2	6.25	5	2.5	3	3	3	5.4	5.25
29	0	109	4	2	4.5	4.75	4	3.5	4	3.5	4.7	6.41667
22	0	1	4	2	6.25	5.25	4	4	5	5	5.6	5.66667
23	0	1	2.5	2	5.5	6.75	5	4	2.5	2	6.2	6.75
24	0	1	2.5	2	6	3.75	3	3	4	3	5.4	4.08333
26	0	13	1.5	2	5.25	2	5	5	3.5	3	4.1	4.58333
24	0	13	4.5	2	5.75	5.75	2.5	3	2.5	2	3.2	4.75
31	0	54	1.5	2	3	4.5	3	2	5	4	3.6	3.25
29	0	25	2	2	5.5	5	4.5	3	3	3	4.2	4.83333
25	1	27	4	2	3.5	5.5	3	2	4	4	5	4.75
23	0	20	4.5	2	5.75	4.5	4	4	4	4	3.6	4.08333
21	0	1	2	2	6	5	4	4	2	3	3.8	4.08333
21	1	31	3	2	7	4.75	5	5	3.5	2.5	3.7	5.08333
25	1	25	4	2	5	2.75	2.5	3	2.5	3	4.4	4.58333
27	0	46	5	3	3.75	4.75	2	3	1	3	6.3	6.25
24	1	29	4.5	3	2	5.25	1	2	1	5	5.5	6.33333
23	1	1	2	3	3.5	4.5	3	3	2	2	5.6	5.58333
24	0	26	2.5	3	2.75	2	4	2	3	4	2.6	4.83333
19	0	15	1.5	3	6.25	2.5	5	5	2	1.5	4.6	4.16667
24	0	13	3.5	3	3.25	3	3.5	3.5	1.5	3.5	3.7	3.58333
25	0	23	3.5	3	2.25	2.75	2.5	2.5	2.5	2	5	6
27	0	33	4.5	3	6	5.75	4.5	3	4.5	3.5	4	4.5
25	1	15	3.5	3	4.75	4.75	5	5	1	1	4.1	5.41667
24	0	26	2.5	3	4.25	5	1	1	4	4	4.2	6.25
35	1	15	2	3	4.75	4.25	3	3	3	3	3.7	4.41667
25	0	38	2.5	3	5.75	4.25	3	3.5	5	5	3	5.16667
24	0	26	1	3	4.75	4.75	5	5	2	2.5	4.5	5.33333
28	1	1	1	3	6.5	4.25	3.5	3.5	2.5	3.5	4.3	3.83333
25	1	39	4.5	3	4.5	4.25	3.5	4	2.5	3.5	4.3	5.58333
24	1	26	4	3	4.75	4.75	1.5	1.5	1.5	1.5	4.4	5.25
22	1	1	2.5	3	5.5	5.25	4.5	4	3.5	3.5	3.6	4.08333
26	1	14	3	3	4.25	5.5	5	5	4	4	5.3	5.08333
25	0	49	5	3	6.75	6	4	3	4	1.5	5.3	5.91667
25	0	38	4	3	6.75	4	4	3	3.5	3	3.8	4.75
23	0	15	4.5	3	5.5	5.25	4	2.5	3	3	2.4	3.58333
26	0	1	3	3	6	6	4	4	4	4	3.7	3.16667
22	1	48	4	3	4.25	6.25	2	2	1.5	2	4.9	4.91667
23	0	18	2.5	3	4.75	4.75	3.5	3	2	3	4.1	4.5
24	0	37	3	3	7	4.75	3	2	4	4	3.6	3.83333
27	0	56	5	3	5.5	5.75	3.5	4	3.5	4	5.5	6.16667
29	0	32	4	3	6.25	4.25	2	2	5	4.5	5.5	4.5
27	1	30	3	3	6	4.75	2	1	2.5	2	5.8	5.16667
26	0	31	4	3	5.25	4.75	4	3	4	4	5.3	6
30	1	32	3.5	3	6.25	5.5	2	2	3	3	4.5	5.75
23	1	15	1	3	5	1.5	4	4	2	2	2.6	4.5
25	1	15	3	3	3	1.5	1	1	1	3	4.3	4.75
25	1	29	3.5	4	3.75	4.5	2	1	2	3	3.9	5.75
25	1	86	3.5	4	6.75	6.5	4	3.5	4	4	4.5	6.75
19	0	0.1	2.5	4	5.5	5	3.5	3	3.5	3.5	5.4	6.91667
27	0	38	5	4	6	5.5	3	3	4	4	2.9	6.08333
25	0	27	2	4	4.5	3.5	3.5	2	3	2	5	5.58333
26	1	27	1	5	6	3.25	3	2.5	2	2	3.3	4.08333
23	0	24	2	5	4.75	4	3.5	3.5	4	3.5	4	3.25
25	0	39	4	5	6.5	4.5	3	3	4	3	4	5.16667
27	0	30	4	5	4	6	4	4	4	3.5	6	5.66667
22	1	12	5	5	6.5	5.75	3	2.5	3.5	4	5.8	6.25
24	0	45	3.5	5	6	4	5	3	2.5	3	3.9	3.91667
31	1	38	4	6	2.5	6	3	2	5	4	6	6.08333
28	1	60	4.5	6	6	7	3.5	3.5	3.5	3.5	5.6	6.5
25	0	38	2	6	6.25	6.5	3.5	4	3.5	4	4.7	5.5
26	0	38	3	6	5.75	4.5	2	2	2	2	5	3.91667
24	0	31	3.5	6	5.75	5	3.5	3	3	3	3.8	5.58333
20	0	26	4.5	6	6	6	4	3	4	5	5.2	4.66667
25	1	31	5	6	4	4.75	3	2.5	2	2.5	3.9	5.25
27	1	27	1.5	6	4.5	4	2.5	3	2.5	3	5.7	5.33333
23	1	51	1	6	5.75	3.5	4	4	3.5	2	4.1	4.66667
25	1	36	3.5	6	5.25	3.25	2	2	3	3	5	4.33333
