# Supplementary material for: Cross-cultural adaptation of Chinese international students: Effects of distant and close support-seeking
Source: Front Psychol. 2023 Mar 30;14:1133487. doi: 10.3389/fpsyg.2023.1133487 (PMC10098087; doi:10.3389/fpsyg.2023.1133487)
Supplement: Supplementary file 2 [file Data_Sheet_2.xlsx]

## Sheet: Study2_final data
Age	Gender	SES	residence	network_size	Language	CN_OR	US_OR	Network_in_China	CN_emo	CN_ins	US_emo	US_ins	Psycho	lone
24	1	6	42	5	3.33333	6.75	4.5	5	4	4	3.5	4	2.8	2.35
19	1	8	75	3	3	6.25	5.25	4.75	2	1.5	2.5	2.5	4.8	2.05
19	1	5	123	6	5	5	1.75	2	1.5	3	1.5	3	4.9	2.55
20	0	7	5	2	1.33333	4	4	2.5	1.5	3.5	3	3.5	4.7	2.85
20	0	4	32	3	2	4.25	4.25	3.75	4.5	3.5	3	2.5	3.9	2.25
20	1	3	84	4	2.33333	5.5	4	4.25	1.5	2.5	2	3	4.5	2.9
21	0	6	17	3	2.66667	6.25	5.75	4	4	3	3	4.5	6.1	1.8
21	0	8	15	6	4.33333	5.5	4.25	5	5	5	5	5	4.5	1.15
21	0	7	39	3	3.66667	5.75	6	3	4.5	3.5	3	3.5	3.9	2.45
21	0	9	3	2	4	5.5	5	3.75	3.5	4.5	2.5	1.5	6.9	1.95
21	0	4	38	2	3.33333	4.75	6.5	2.25	3	3	4	4	5.4	2.45
21	0	7	60	4	4.66667	7	6	4	5	4.5	3	2.5	5.6	1.6
21	0	5	3	1	4	3.75	4.5	3	2	2	1.5	2	3.5	2.35
21	0	8	40	6	5	6.25	5.75	2.5	5	5	5	5	4.4	1.3
21	0	6	120	1	2.66667	7	5.75	3.5	3	3	4	3.5	4	2.6
21	0	5	30	2	2.33333	5.5	5.5	3	4.5	2	3.5	4.5	2.9	1.95
21	0	7	12	2	5	5	7	2.5	3.5	3.5	4	3.5	4.6	2.65
21	0	8	102	6	5	5.75	4.5	3.75	3.5	2.5	3.5	2.5	5.4	1.35
21	0	3	24	1	3	7	7	2.25	3	2	3	1	2.8	1.95
21	0	6	92	3	3.66667	6.25	5.5	1	1	1	4.5	4.5	6.2	2.2
21	1	7	36	2	1.33333	4.5	2	4	2	2	2	2	4.2	2.2
21	1	4	42	4	2.66667	6.25	4.75	3.75	3.5	4	3	3	3.4	2.3
22	0	7	4	2	3	4.5	4.25	3.5	4	2.5	4	3	3.5	2.1
22	0	7	110	6	5	1.25	2.5	1	1	1	4.5	5	6.3	1.4
22	0	4	42	2	4	7	5.25	2.5	4	3.5	4	4	5.6	1.5
22	0	6	29	3	4.66667	6.75	5.5	3.5	3	3	3	3	5.7	1.75
22	0	7	2	5	4	6	3.25	3.5	3	2.5	4	4	5.1	1.7
22	0	6	55	5	3.66667	6.75	6.25	4.25	3	3	3.5	3.5	3.3	1.5
22	0	5	144	4	4.66667	6.75	5	4	5	5	5	5	3.1	1.65
22	1	5	64	6	5	6.75	4	4.5	2	2	3	2.5	4.8	2.1
22	1	6	47	2	3.33333	5	5.5	3.25	4	4	4	4	5.2	1.85
22	1	7	5	2	2.33333	5.5	4	4.5	2	2	2	2	5.4	1.9
22	1	4	199	3	4.66667	3.75	5.5	1.25	4	4	4	5	4.9	1.8
22	1	7	54	2	4	6.25	4	4	2.5	2	2	2	5.2	2.15
22	1	6	84	2	4.33333	5	4	2.25	1	3.5	4	4	4.2	2.95
23	0	9	41	2	5	6.75	4.75	3.25	3	3	4	4	4.7	1.5
23	0	3	27	1	2.33333	5.5	3.75	2.75	3.5	2.5	1.5	1	4.3	3.15
23	0	7	50	6	3.66667	5.75	4.25	4.5	3.5	3.5	3	3	6	1.8
23	0	7	9	1	2.33333	3	3.5	4.25	3	3	2	2	3.9	2.55
23	0	4	3	1	1.66667	5.75	4.25	3.75	3	2.5	3	2	4.7	1.95
23	0	3	5	2	3.66667	7	5	4	4	3.5	4	4	3.7	1.6
23	1	5	41	3	4	5.5	4.25	4.75	4	4	4	4	4	1.7
23	1	7	13	5	4.66667	6	3.25	3	3	2	4	4	4.6	1.7
23	1	7	41	1	3.66667	5.75	4	3.25	2	2.5	2	2.5	5.3	1.6
23	1	7	54	1	3.66667	5	5.25	3.75	2.5	2.5	3.5	3.5	4.4	2.05
23	1	2	54	2	2.33333	6	5	5	2.5	2.5	3	2.5	3.9	2.65
23	1	6	3	4	4	4.5	6.5	3.75	2	2	4.5	4	5.5	1.9
23	1	6	96	3	4.33333	6	5	3	5	5	4.5	5	4.9	2.25
23	1	9	21	3	4.33333	7	5.5	5	4	4	4	4	4.2	1.7
23	1	3	132	3	4	7	6	3.75	2	2	2	2	4.1	2.6
23	1	8	51	6	5	1.25	6.75	1.75	1	1.5	1.5	4.5	5.2	2.45
23	1	5	50	4	2	5.75	4	3.75	4	3	3.5	3.5	3.6	2.25
23	1	4	75	3	3	5.75	5	2.25	1	2	2	1	3.7	2.45
23	1	8	29	6	3.33333	5.25	3.25	2	2	3	2	3	5.5	2.3
24	0	4	4	2	2.66667	6.5	2	4.25	2	2.5	1	2.5	5	2.5
24	0	6	25	4	4.33333	6.5	4.75	5	4	4	3.5	3.5	4.9	1.25
24	0	6	5	6	2.33333	6.5	2	5	5	5	1.5	2	4.7	1.5
24	0	6	27	4	4.66667	6.5	6.5	4.75	3	3	5	5	4.3	1.7
24	0	5	132	3	5	5.25	5.75	1.75	1	1.5	5	5	5.6	1.85
24	0	7	5	4	4	5	4.75	4	3	3	3	3	4.6	1.95
24	0	3	60	1	2.66667	5	5	2.25	2	2	3	3	4.1	2.7
24	0	3	62	1	2.33333	5.25	4.75	2	2.5	2	2	2	4.7	2.8
24	0	7	27	2	1.66667	6	4	4	4	2.5	2.5	3.5	3.5	2.25
24	0	6	15	5	4	6	2.75	4.5	3	3	4	4.5	4.5	1.8
24	0	6	6	4	3.66667	5.75	4.5	4	2.5	3	3	3	4.6	2.55
24	0	7	76	3	4	2.5	2	1	2.5	1.5	5	4	5	2.45
24	0	8	12	4	4.33333	5	6.25	3.75	5	3	4	4	4.4	2.45
24	1	8	27	6	3	6	4.75	4.5	2.5	3.5	2.5	2.5	3.7	1.55
24	1	6	6	4	3	6.25	5.25	4.75	2	2	2	4	4	2.05
25	0	5	24	3	4	6.25	2	5	3.5	3	3.5	4	3.1	2.05
25	0	6	27	4	3	7	3.5	4.5	4	4	4	4	3.5	1.45
25	0	5	39	1	4.33333	5	2.5	3.25	3.5	3.5	3.5	3.5	3.3	2
25	0	5	60	2	4	6.5	4.5	5	5	5	4	4	2.7	2.2
25	0	8	3	1	2.33333	4	4	2.5	3.5	2.5	2	2.5	4.9	2.3
25	1	6	12	4	3.66667	6.75	2.5	3	4.5	4	2	2	4	2.4
25	1	8	113	4	3.66667	6.25	3.75	1.5	3.5	3	3	2.5	4	2.85
26	0	6	41	5	3	5.5	5.5	3	4	3.5	3	3	4.7	1.7
26	0	5	116	4	5	2.75	2.25	1	1	1	1	1	4.6	3.05
26	0	6	48	4	4	6.5	5	4.25	4	3.5	4	3.5	4.3	1.4
26	1	5	5	2	2.33333	7	1	4.25	3.5	3	1	1	2.6	2.2
26	1	6	40	6	4.33333	6.25	4.75	3.25	2	2	3.5	3.5	5.8	1.75
27	0	8	63	1	4	6.25	5	2.75	2.5	1	3.5	3.5	4.8	1.4
27	0	6	78	2	4	6	4.75	3.5	3	2.5	2	2	3.1	1.85
27	0	8	60	3	4.33333	3.25	5	1.75	2	2	2	2	5	2.35
27	0	4	4	2	2.66667	5.75	2.75	5	5	3	2	4	2.6	2.45
27	1	7	72	2	4	5.75	5	3	3.5	2.5	3	3	4.4	1.4
28	0	6	62	4	4	4.25	4.25	3.5	2	2	3.5	3	4.2	2.55
28	0	5	80	3	3.66667	5.25	5.75	4.5	3	3	3	3	4.7	2
28	0	7	76	6	5	7	6.25	4.75	2	1	3	1	4.9	1.1
28	0	4	125	3	5	6	5.5	3.5	4	4	4	4	5.1	1.75
28	0	6	120	3	4	5	4	2	2	2	3.5	2	4.6	1.65
28	0	9	62	2	4.66667	6.5	7	4	3	2	4	4	4.9	1.2
28	1	6	28	3	4.66667	7	4	4.5	3.5	3	4	3	4.2	1
29	1	6	118	6	5	1	3.25	1	1.5	1	3.5	3.5	6.4	1.5
30	0	7	2	6	4	5	5	3	1	1	1	1	5.5	1.65
33	0	3	88	2	3	6.25	5.75	1.75	4	3.5	3	4	5.2	2.45
36	0	7	240	3	5	3.5	4	1.75	3	2	4	4	4.9	2.05
36	0	4	119	2	3.33333	5.25	5.25	3.5	3	2.5	3	3	3.8	2.7
